# Supplementary material for: Biomass and carbon estimation for scrub mangrove forests and examination of their allometric associated uncertainties
Source: PLoS One. 2020 Mar 10;15(3):e0230008. doi: 10.1371/journal.pone.0230008 (PMC7064231; doi:10.1371/journal.pone.0230008)
Supplement: S2 Table — (XLSX) [file pone.0230008.s002.xlsx]

## Sheet: Planilha1
S2 Table Allometric models for estimating unexcavated roots biomass.
Class 1 primary	a	b	c	Rsq	RMSE	MPE
polynomial	0.023099***	0.05141***	0.012652	0.8495	0.00556152	-0.141032
linear	-0.03649**	0.06649***		0.8087	0.00657603	-0.119577
power	0.0272117***	2.55848***	-	0.86	0.006	-0.12
Class 2 primary
polynomial	0.21775***	0.80787***	0.09505	0.9106	0.0548151	-0.107319
linear	-0.16103***	0.22243***		0.84	0.0589935	-0.0112429
power	0,0873721*	1.67623***		0.86	0.084	-0.17
Class 3 primary
polynomial	1.7329***	9.4731***	4.9918***	0.9669	0.427583	-0.913655
linear	-1.7972**	0.85961***		0.7455	1.22243	2.53349
power	0,0075510*	3,16284***		0.98	0.348	0.23
Class 1 secondary	a	b	c	Rsq	RMSE	MPE
polynomial	0.023634*	-0.00520*	0.000199*	0.94	0.002	-0.8
linear	0.007883***	0.02592***		0.91	0.002	0.4
power	0.0185587***	2.45361***		0.94	0.002	-1.1
Class 2 secondary
polynomial	0.134599***	-0.10718***	0.021942***	0.97	0.004	-1.5
linear	-0.036273***	0.08752***		0.78	0.012	7.6
power	0.045669***	3.44757***		0.97	0.004	-0.7
Class 3 secondary
polynomial	-0.04742	-0.14598	-0.05908	0.72	0.001	-0.4
linear	-0.01664	0.04883**		0.69	0.01	-0.6
power	0.041385***	3.799534***		0.98	0.005	0.2
* α ≤ 0.05
** α ≤ 0.01
*** α ≤ 0.001
