# Supplementary material for: Biomass and carbon estimation for scrub mangrove forests and examination of their allometric associated uncertainties
Source: PLoS One. 2020 Mar 10;15(3):e0230008. doi: 10.1371/journal.pone.0230008 (PMC7064231; doi:10.1371/journal.pone.0230008)
Supplement: S3 Table — (XLSX) [file pone.0230008.s003.xlsx]

## Sheet: Planilha1
S3 Table Plots of standardized residuals vs. fitted values for regression models.
a = Class 1 total biomass
b = Class 1 root crown biomass
c = Class 1 root biomass
d = Class 2 total biomass
e = Class 2 root crown biomass
f = Class 2 root biomass
g = Class 3 total biomass
h = Class 3 root crown biomass
i = Class 3 root biomass
